# Supplementary material for: Validity of using perceived exertion to assess muscle fatigue during resistance exercises
Source: PeerJ. 2022 Mar 1;10:e13019. doi: 10.7717/peerj.13019 (PMC8896022; doi:10.7717/peerj.13019)
Supplement: Supplemental Information 1 — These codes were used to filter the background niose and calculate the power spectrum parameters. [file peerj-10-13019-s001.zip]

Archive with 3 entries (3 files):
- Butterworth_filter.m
- FI1.m
- FI2.m
