# Supplementary material for: Validity of using perceived exertion to assess muscle fatigue during resistance exercises
Source: PeerJ. 2022 Mar 1;10:e13019. doi: 10.7717/peerj.13019 (PMC8896022; doi:10.7717/peerj.13019)
Supplement: Supplemental Information 1 — These codes were used to filter the background niose and calculate the power spectrum parameters. [file peerj-10-13019-s001.zip › Butterworth_filter.m]

%%滤波
fs=1000;
Ts=1/fs;

% High-pass filter
filt1 = fdesign.highpass('n,f3db',4,2*20*Ts); %high-pass@20Hz
H1 = design(filt1,'butter');
% Low-pass filter
filt2 = fdesign.lowpass('n,f3db',4,2*450*Ts); %low-pass@450Hz
H2 = design(filt2,'butter');

highpass = filter(H1, R1);
R1_filter = filter(H2,highpass);

highpass = filter(H1, R2);
R2_filter = filter(H2,highpass);

highpass = filter(H1, R3);
R3_filter = filter(H2,highpass);

highpass = filter(H1, R4);
R4_filter = filter(H2,highpass);

highpass = filter(H1, R5);
R5_filter = filter(H2,highpass);

highpass = filter(H1, R6);
R6_filter = filter(H2,highpass);

highpass = filter(H1, R7);
R7_filter = filter(H2,highpass);

highpass = filter(H1, R8);
R8_filter = filter(H2,highpass);

highpass = filter(H1, R9);
R9_filter = filter(H2,highpass);

highpass = filter(H1, R10);
R10_filter = filter(H2,highpass);

highpass = filter(H1, R11);
R11_filter = filter(H2,highpass);

highpass = filter(H1, R12);
R12_filter = filter(H2,highpass);

highpass = filter(H1, R13);
R13_filter = filter(H2,highpass);

highpass = filter(H1, R14);
R14_filter = filter(H2,highpass);

highpass = filter(H1, R15);
R15_filter = filter(H2,highpass);

highpass = filter(H1, R16);
R16_filter = filter(H2,highpass);

highpass = filter(H1, R17);
R17_filter = filter(H2,highpass);

highpass = filter(H1, R18);
R18_filter = filter(H2,highpass);

highpass = filter(H1, R19);
R19_filter = filter(H2,highpass);

highpass = filter(H1, R20);
R20_filter = filter(H2,highpass);
