# Supplementary material for: Validity of using perceived exertion to assess muscle fatigue during resistance exercises
Source: PeerJ. 2022 Mar 1;10:e13019. doi: 10.7717/peerj.13019 (PMC8896022; doi:10.7717/peerj.13019)
Supplement: Supplemental Information 1 — These codes were used to filter the background niose and calculate the power spectrum parameters. [file peerj-10-13019-s001.zip › FI1.m]

%%FFT
fft1=fft(R1_filter,3072);
pxx1=abs(fft1);

fft2=fft(R2_filter,3072);
pxx2=abs(fft2);

fft3=fft(R3_filter,3072);
pxx3=abs(fft3);

fft4=fft(R4_filter,3072);
pxx4=abs(fft4);

fft5=fft(R5_filter,3072);
pxx5=abs(fft5);

fft6=fft(R6_filter,3072);
pxx6=abs(fft6);

fft7=fft(R7_filter,3072);
pxx7=abs(fft7);

fft8=fft(R8_filter,3072);
pxx8=abs(fft8);

fft9=fft(R9_filter,3072);
pxx9=abs(fft9);

fft10=fft(R10_filter,3072);
pxx10=abs(fft10);

fft11=fft(R11_filter,3072);
pxx11=abs(fft11);

fft12=fft(R12_filter,3072);
pxx12=abs(fft12);

fft13=fft(R13_filter,3072);
pxx13=abs(fft13);

fft14=fft(R14_filter,3072);
pxx14=abs(fft14);

fft15=fft(R15_filter,3072);
pxx15=abs(fft15);

fft16=fft(R16_filter,3072);
pxx16=abs(fft16);

fft17=fft(R17_filter,3072);
pxx17=abs(fft17);

fft18=fft(R18_filter,3072);
pxx18=abs(fft18);

fft19=fft(R19_filter,3072);
pxx19=abs(fft19);

fft20=fft(R20_filter,3072);
pxx20=abs(fft20);

fft21=fft(R21_filter,3072);
pxx21=abs(fft21);

fft22=fft(R22_filter,3072);
pxx22=abs(fft22);

fft23=fft(R23_filter,3072);
pxx23=abs(fft23);

fft24=fft(R24_filter,3072);
pxx24=abs(fft24);

fft25=fft(R25_filter,3072);
pxx25=abs(fft25);

fft26=fft(R26_filter,3072);
pxx26=abs(fft26);

fft27=fft(R27_filter,3072);
pxx27=abs(fft27);

fft28=fft(R28_filter,3072);
pxx28=abs(fft28);

fft29=fft(R29_filter,3072);
pxx29=abs(fft29);

fft30=fft(R30_filter,3072);
pxx30=abs(fft30);

fft31=fft(R31_filter,3072);
pxx31=abs(fft31);

fft32=fft(R32_filter,3072);
pxx32=abs(fft32);

fft33=fft(R33_filter,3072);
pxx33=abs(fft33);

fft34=fft(R34_filter,3072);
pxx34=abs(fft34);

fft35=fft(R35_filter,3072);
pxx35=abs(fft35);

fft36=fft(R36_filter,3072);
pxx36=abs(fft36);

fft37=fft(R37_filter,3072);
pxx37=abs(fft37);

fft38=fft(R38_filter,3072);
pxx38=abs(fft38);

fft39=fft(R39_filter,3072);
pxx39=abs(fft39);

fft40=fft(R40_filter,3072);
pxx40=abs(fft40);

fft41=fft(R41_filter,3072);
pxx41=abs(fft41);
