# Supplementary material for: Validity of using perceived exertion to assess muscle fatigue during resistance exercises
Source: PeerJ. 2022 Mar 1;10:e13019. doi: 10.7717/peerj.13019 (PMC8896022; doi:10.7717/peerj.13019)
Supplement: Supplemental Information 1 — These codes were used to filter the background niose and calculate the power spectrum parameters. [file peerj-10-13019-s001.zip › FI2.m]

%%df
fs=1000;
df=fs/3072;
f=(0:length(pxx1)/2-1)*fs/length(pxx1);

%FI
pf11=(sum(pxx1(63:1382).*[63:1382]'.^-1.*df)+sum(pxx1(63:1383).*[63:1383]'.^-1.*df))/2.*df;
pf51=(sum(pxx1(63:1382).*[63:1382]'.^5.*df)+sum(pxx1(63:1383).*[63:1383]'.^5.*df))/2.*df;
FI1=pf11./pf51;
FI1n=(pf11./pf51)/FI1;

pf12=(sum(pxx2(63:1382).*[63:1382]'.^-1.*df)+sum(pxx2(63:1383).*[63:1383]'.^-1.*df))/2.*df;
pf52=(sum(pxx2(63:1382).*[63:1382]'.^5.*df)+sum(pxx2(63:1383).*[63:1383]'.^5.*df))/2.*df;
FI2=(pf12./pf52)/FI1;

pf13=(sum(pxx3(63:1382).*[63:1382]'.^-1.*df)+sum(pxx3(63:1383).*[63:1383]'.^-1.*df))/2.*df;
pf53=(sum(pxx3(63:1382).*[63:1382]'.^5.*df)+sum(pxx3(63:1383).*[63:1383]'.^5.*df))/2.*df;
FI3=(pf13./pf53)/FI1;

pf14=(sum(pxx4(63:1382).*[63:1382]'.^-1.*df)+sum(pxx4(63:1383).*[63:1383]'.^-1.*df))/2.*df;
pf54=(sum(pxx4(63:1382).*[63:1382]'.^5.*df)+sum(pxx4(63:1383).*[63:1383]'.^5.*df))/2.*df;
FI4=(pf14./pf54)/FI1;

pf15=(sum(pxx5(63:1382).*[63:1382]'.^-1.*df)+sum(pxx5(63:1383).*[63:1383]'.^-1.*df))/2.*df;
pf55=(sum(pxx5(63:1382).*[63:1382]'.^5.*df)+sum(pxx5(63:1383).*[63:1383]'.^5.*df))/2.*df;
FI5=(pf15./pf55)/FI1;

pf16=(sum(pxx6(63:1382).*[63:1382]'.^-1.*df)+sum(pxx6(63:1383).*[63:1383]'.^-1.*df))/2.*df;
pf56=(sum(pxx6(63:1382).*[63:1382]'.^5.*df)+sum(pxx6(63:1383).*[63:1383]'.^5.*df))/2.*df;
FI6=(pf16./pf56)/FI1;

pf17=(sum(pxx7(63:1382).*[63:1382]'.^-1.*df)+sum(pxx7(63:1383).*[63:1383]'.^-1.*df))/2.*df;
pf57=(sum(pxx7(63:1382).*[63:1382]'.^5.*df)+sum(pxx7(63:1383).*[63:1383]'.^5.*df))/2.*df;
FI7=(pf17./pf57)/FI1;

pf18=(sum(pxx8(63:1382).*[63:1382]'.^-1.*df)+sum(pxx8(63:1383).*[63:1383]'.^-1.*df))/2.*df;
pf58=(sum(pxx8(63:1382).*[63:1382]'.^5.*df)+sum(pxx8(63:1383).*[63:1383]'.^5.*df))/2.*df;
FI8=(pf18./pf58)/FI1;

pf19=(sum(pxx9(63:1382).*[63:1382]'.^-1.*df)+sum(pxx9(63:1383).*[63:1383]'.^-1.*df))/2.*df;
pf59=(sum(pxx9(63:1382).*[63:1382]'.^5.*df)+sum(pxx9(63:1383).*[63:1383]'.^5.*df))/2.*df;
FI9=(pf19./pf59)/FI1;

pf110=(sum(pxx10(63:1382).*[63:1382]'.^-1.*df)+sum(pxx10(63:1383).*[63:1383]'.^-1.*df))/2.*df;
pf510=(sum(pxx10(63:1382).*[63:1382]'.^5.*df)+sum(pxx10(63:1383).*[63:1383]'.^5.*df))/2.*df;
FI10=(pf110./pf510)/FI1;

pf111=(sum(pxx11(63:1382).*[63:1382]'.^-1.*df)+sum(pxx11(63:1383).*[63:1383]'.^-1.*df))/2.*df;
pf511=(sum(pxx11(63:1382).*[63:1382]'.^5.*df)+sum(pxx11(63:1383).*[63:1383]'.^5.*df))/2.*df;
FI11=(pf111./pf511)/FI1;

pf112=(sum(pxx12(63:1382).*[63:1382]'.^-1.*df)+sum(pxx12(63:1383).*[63:1383]'.^-1.*df))/2.*df;
pf512=(sum(pxx12(63:1382).*[63:1382]'.^5.*df)+sum(pxx12(63:1383).*[63:1383]'.^5.*df))/2.*df;
FI12=(pf112./pf512)/FI1;

pf113=(sum(pxx13(63:1382).*[63:1382]'.^-1.*df)+sum(pxx13(63:1383).*[63:1383]'.^-1.*df))/2.*df;
pf513=(sum(pxx13(63:1382).*[63:1382]'.^5.*df)+sum(pxx13(63:1383).*[63:1383]'.^5.*df))/2.*df;
FI13=(pf113./pf513)/FI1;

pf114=(sum(pxx14(63:1382).*[63:1382]'.^-1.*df)+sum(pxx14(63:1383).*[63:1383]'.^-1.*df))/2.*df;
pf514=(sum(pxx14(63:1382).*[63:1382]'.^5.*df)+sum(pxx14(63:1383).*[63:1383]'.^5.*df))/2.*df;
FI14=(pf114./pf514)/FI1;

pf115=(sum(pxx15(63:1382).*[63:1382]'.^-1.*df)+sum(pxx15(63:1383).*[63:1383]'.^-1.*df))/2.*df;
pf515=(sum(pxx15(63:1382).*[63:1382]'.^5.*df)+sum(pxx15(63:1383).*[63:1383]'.^5.*df))/2.*df;
FI15=(pf115./pf515)/FI1;

pf116=(sum(pxx16(63:1382).*[63:1382]'.^-1.*df)+sum(pxx16(63:1383).*[63:1383]'.^-1.*df))/2.*df;
pf516=(sum(pxx16(63:1382).*[63:1382]'.^5.*df)+sum(pxx16(63:1383).*[63:1383]'.^5.*df))/2.*df;
FI16=(pf116./pf516)/FI1;

pf117=(sum(pxx17(63:1382).*[63:1382]'.^-1.*df)+sum(pxx17(63:1383).*[63:1383]'.^-1.*df))/2.*df;
pf517=(sum(pxx17(63:1382).*[63:1382]'.^5.*df)+sum(pxx17(63:1383).*[63:1383]'.^5.*df))/2.*df;
FI17=(pf117./pf517)/FI1;

pf118=(sum(pxx18(63:1382).*[63:1382]'.^-1.*df)+sum(pxx18(63:1383).*[63:1383]'.^-1.*df))/2.*df;
pf518=(sum(pxx18(63:1382).*[63:1382]'.^5.*df)+sum(pxx18(63:1383).*[63:1383]'.^5.*df))/2.*df;
FI18=(pf118./pf518)/FI1;

pf119=(sum(pxx19(63:1382).*[63:1382]'.^-1.*df)+sum(pxx19(63:1383).*[63:1383]'.^-1.*df))/2.*df;
pf519=(sum(pxx19(63:1382).*[63:1382]'.^5.*df)+sum(pxx19(63:1383).*[63:1383]'.^5.*df))/2.*df;
FI19=(pf119./pf519)/FI1;

pf120=(sum(pxx20(63:1382).*[63:1382]'.^-1.*df)+sum(pxx20(63:1383).*[63:1383]'.^-1.*df))/2.*df;
pf520=(sum(pxx20(63:1382).*[63:1382]'.^5.*df)+sum(pxx20(63:1383).*[63:1383]'.^5.*df))/2.*df;
FI20=(pf120./pf520)/FI1;

pf121=(sum(pxx21(63:1382).*[63:1382]'.^-1.*df)+sum(pxx21(63:1383).*[63:1383]'.^-1.*df))/2.*df;
pf521=(sum(pxx21(63:1382).*[63:1382]'.^5.*df)+sum(pxx21(63:1383).*[63:1383]'.^5.*df))/2.*df;
FI21=(pf121./pf521)/FI1;

pf122=(sum(pxx22(63:1382).*[63:1382]'.^-1.*df)+sum(pxx22(63:1383).*[63:1383]'.^-1.*df))/2.*df;
pf522=(sum(pxx22(63:1382).*[63:1382]'.^5.*df)+sum(pxx22(63:1383).*[63:1383]'.^5.*df))/2.*df;
FI22=(pf122./pf522)/FI1;

pf123=(sum(pxx23(63:1382).*[63:1382]'.^-1.*df)+sum(pxx23(63:1383).*[63:1383]'.^-1.*df))/2.*df;
pf523=(sum(pxx23(63:1382).*[63:1382]'.^5.*df)+sum(pxx23(63:1383).*[63:1383]'.^5.*df))/2.*df;
FI23=(pf123./pf523)/FI1;

pf124=(sum(pxx24(63:1382).*[63:1382]'.^-1.*df)+sum(pxx24(63:1383).*[63:1383]'.^-1.*df))/2.*df;
pf524=(sum(pxx24(63:1382).*[63:1382]'.^5.*df)+sum(pxx24(63:1383).*[63:1383]'.^5.*df))/2.*df;
FI24=(pf124./pf524)/FI1;

pf125=(sum(pxx25(63:1382).*[63:1382]'.^-1.*df)+sum(pxx25(63:1383).*[63:1383]'.^-1.*df))/2.*df;
pf525=(sum(pxx25(63:1382).*[63:1382]'.^5.*df)+sum(pxx25(63:1383).*[63:1383]'.^5.*df))/2.*df;
FI25=(pf125./pf525)/FI1;

pf126=(sum(pxx26(63:1382).*[63:1382]'.^-1.*df)+sum(pxx26(63:1383).*[63:1383]'.^-1.*df))/2.*df;
pf526=(sum(pxx26(63:1382).*[63:1382]'.^5.*df)+sum(pxx26(63:1383).*[63:1383]'.^5.*df))/2.*df;
FI26=(pf126./pf526)/FI1;

pf127=(sum(pxx27(63:1382).*[63:1382]'.^-1.*df)+sum(pxx27(63:1383).*[63:1383]'.^-1.*df))/2.*df;
pf527=(sum(pxx27(63:1382).*[63:1382]'.^5.*df)+sum(pxx27(63:1383).*[63:1383]'.^5.*df))/2.*df;
FI27=(pf127./pf527)/FI1;

pf128=(sum(pxx28(63:1382).*[63:1382]'.^-1.*df)+sum(pxx28(63:1383).*[63:1383]'.^-1.*df))/2.*df;
pf528=(sum(pxx28(63:1382).*[63:1382]'.^5.*df)+sum(pxx28(63:1383).*[63:1383]'.^5.*df))/2.*df;
FI28=(pf128./pf528)/FI1;

pf129=(sum(pxx29(63:1382).*[63:1382]'.^-1.*df)+sum(pxx29(63:1383).*[63:1383]'.^-1.*df))/2.*df;
pf529=(sum(pxx29(63:1382).*[63:1382]'.^5.*df)+sum(pxx29(63:1383).*[63:1383]'.^5.*df))/2.*df;
FI29=(pf129./pf529)/FI1;

pf130=(sum(pxx30(63:1382).*[63:1382]'.^-1.*df)+sum(pxx30(63:1383).*[63:1383]'.^-1.*df))/2.*df;
pf530=(sum(pxx30(63:1382).*[63:1382]'.^5.*df)+sum(pxx30(63:1383).*[63:1383]'.^5.*df))/2.*df;
FI30=(pf130./pf530)/FI1;

pf131=(sum(pxx31(63:1382).*[63:1382]'.^-1.*df)+sum(pxx31(63:1383).*[63:1383]'.^-1.*df))/2.*df;
pf531=(sum(pxx31(63:1382).*[63:1382]'.^5.*df)+sum(pxx31(63:1383).*[63:1383]'.^5.*df))/2.*df;
FI31=(pf131./pf531)/FI1;

pf132=(sum(pxx32(63:1382).*[63:1382]'.^-1.*df)+sum(pxx32(63:1383).*[63:1383]'.^-1.*df))/2.*df;
pf532=(sum(pxx32(63:1382).*[63:1382]'.^5.*df)+sum(pxx32(63:1383).*[63:1383]'.^5.*df))/2.*df;
FI32=(pf132./pf532)/FI1;

pf133=(sum(pxx33(63:1382).*[63:1382]'.^-1.*df)+sum(pxx33(63:1383).*[63:1383]'.^-1.*df))/2.*df;
pf533=(sum(pxx33(63:1382).*[63:1382]'.^5.*df)+sum(pxx33(63:1383).*[63:1383]'.^5.*df))/2.*df;
FI33=(pf133./pf533)/FI1;

pf134=(sum(pxx34(63:1382).*[63:1382]'.^-1.*df)+sum(pxx34(63:1383).*[63:1383]'.^-1.*df))/2.*df;
pf534=(sum(pxx34(63:1382).*[63:1382]'.^5.*df)+sum(pxx34(63:1383).*[63:1383]'.^5.*df))/2.*df;
FI34=(pf134./pf534)/FI1;

pf135=(sum(pxx35(63:1382).*[63:1382]'.^-1.*df)+sum(pxx35(63:1383).*[63:1383]'.^-1.*df))/2.*df;
pf535=(sum(pxx35(63:1382).*[63:1382]'.^5.*df)+sum(pxx35(63:1383).*[63:1383]'.^5.*df))/2.*df;
FI35=(pf135./pf535)/FI1;

pf136=(sum(pxx36(63:1382).*[63:1382]'.^-1.*df)+sum(pxx36(63:1383).*[63:1383]'.^-1.*df))/2.*df;
pf536=(sum(pxx36(63:1382).*[63:1382]'.^5.*df)+sum(pxx36(63:1383).*[63:1383]'.^5.*df))/2.*df;
FI36=(pf136./pf536)/FI1;

pf137=(sum(pxx37(63:1382).*[63:1382]'.^-1.*df)+sum(pxx37(63:1383).*[63:1383]'.^-1.*df))/2.*df;
pf537=(sum(pxx37(63:1382).*[63:1382]'.^5.*df)+sum(pxx37(63:1383).*[63:1383]'.^5.*df))/2.*df;
FI37=(pf137./pf537)/FI1;

pf138=(sum(pxx38(63:1382).*[63:1382]'.^-1.*df)+sum(pxx38(63:1383).*[63:1383]'.^-1.*df))/2.*df;
pf538=(sum(pxx38(63:1382).*[63:1382]'.^5.*df)+sum(pxx38(63:1383).*[63:1383]'.^5.*df))/2.*df;
FI38=(pf138./pf538)/FI1;

pf139=(sum(pxx39(63:1382).*[63:1382]'.^-1.*df)+sum(pxx39(63:1383).*[63:1383]'.^-1.*df))/2.*df;
pf539=(sum(pxx39(63:1382).*[63:1382]'.^5.*df)+sum(pxx39(63:1383).*[63:1383]'.^5.*df))/2.*df;
FI39=(pf139./pf539)/FI1;

pf140=(sum(pxx40(63:1382).*[63:1382]'.^-1.*df)+sum(pxx40(63:1383).*[63:1383]'.^-1.*df))/2.*df;
pf540=(sum(pxx40(63:1382).*[63:1382]'.^5.*df)+sum(pxx40(63:1383).*[63:1383]'.^5.*df))/2.*df;
FI40=(pf140./pf540)/FI1;

pf141=(sum(pxx41(63:1382).*[63:1382]'.^-1.*df)+sum(pxx41(63:1383).*[63:1383]'.^-1.*df))/2.*df;
pf541=(sum(pxx41(63:1382).*[63:1382]'.^5.*df)+sum(pxx41(63:1383).*[63:1383]'.^5.*df))/2.*df;
FI41=(pf141./pf541)/FI1;
